# Supplementary material for: Sleep loss potentiates Th17‐cell pathogenicity and promotes autoimmune uveitis
Source: Clin Transl Med. 2023 May 2;13(5):e1250. doi: 10.1002/ctm2.1250 (PMC10154899; doi:10.1002/ctm2.1250)
Supplement: Supplementary file 2 — Supporting Information [file CTM2-13-e1250-s002.xlsx]

## Sheet: Supplementary Table 1
Supplementary Table 1. Subjects' information.
Ident	Group	Gender	Age	Disease	CyTOF panel	BMI, kg/m2
preSL1	preSL	female	39	-	√	19.14
preSL2	preSL	male	50	-	√	20.83
preSL3	preSL	female	40	-	√	25.02
preSL4	preSL	male	51	-	√	21.19
preSL5	preSL	male	52	-	√	22.33
preSL6	preSL	female	52	-	√	23.98
postSL1	postSL	female	39	-	√	18.98
postSL2	postSL	male	50	-	√	20.9
postSL3	postSL	female	40	-	√	25.02
postSL4	postSL	male	51	-	√	21.26
postSL5	postSL	male	52	-	√	22.46
postSL6	postSL	female	52	-	√	24.14

## Sheet: Supplementary Table 2
Supplementary Table 2. The clinical information of AU patients.
Idents	Group	Age	Gender	Initial						The condition before relapse						SL-relapse day						Post conventional therapy (PCT)
				Symptom	BCVA	Cells	Flare	Macular edema	Treatment	Symptom	BCVA	Cells	Flare	Macular edema	Treatment	Symptom	BCVA	Cells	Flare	Macular edema	Treatment	Symptom	BCVA	Cells	Flare	Macular edema	Treatment
AU1	Initial group	45	male	Binocular vision loss	0.6	4	1	-	Glucocorticoid plus two immunosuppressants	Not Applicable
AU2		26	female	blurred vision	0.05	1	1	-	Glucocorticoid plus three immunosuppressants
AU3		42	male	Red eyes,vision deformation, blurred vision	0.16	2	2	-	Glucocorticoid plus one immunosuppressants
AU4		56	female	Binocular vision loss	0.32	2	2	+	Glucocorticoid plus two immunosuppressants plus topical glucocorticoid
AU5		42	male	blurred vision	0.63	2	1	-	Glucocorticoid plus topical glucocorticoid
AU6		66	female	Binocular vision loss	0.25	2	1	-	Glucocorticoid plus topical glucocorticoid
AU7	Relapse and treatment group	31	male	Red eyes,vision deformation, blurred vision	0.8	2	1	+	Glucocorticoid plus two immunosuppressants	vision deformation, blurred vision	1.0	0	0	-	Glucocorticoid	blurred vision, eye distension	0.8	3	1	-	Glucocorticoid plus two immunosuppressants	No obvious discomfort	1.0	1	0	-	Glucocorticoid
AU8		20	male	blurred vision	0.5	1	1	-	Glucocorticoid plus topical glucocorticoid	No obvious discomfort	1.0	0	0	-	Glucocorticoid plus one immunosuppressants	blurred vision	0.8	2	1	-	Glucocorticoid plus two immunosuppressants plus topical glucocorticoid	No obvious discomfort	1.0	0	0	-	Glucocorticoid plus one immunosuppressants
AU9		51	female	Binocular vision loss	0.04	1	1	+	Glucocorticoid plus two immunosuppressants plus topical glucocorticoid	No obvious discomfort	0.16	0	0	-	Glucocorticoid plus one immunosuppressants	blurred vision	0.08	2	1	-	Glucocorticoid plus two immunosuppressants	No obvious discomfort	0.16	0	0	-	Glucocorticoid plus one immunosuppressants
AU10		49	female	Vision loss	0.2	1	1	-	Glucocorticoid plus topical glucocorticoid	No obvious discomfort	0.32	0	0	-	Glucocorticoid plus topical glucocorticoid	Vision loss	0.075	3	3	-	Glucocorticoid plus one immunosuppressants plus topical glucocorticoid	No obvious discomfort	0.32	0	0	-	Glucocorticoid plus topical glucocorticoid
AU11		27	female	Binocular vision loss, red eyes	0.32	4	2	-	Glucocorticoid plus two immunosuppressants	No obvious discomfort	0.63	0	0	-	Glucocorticoid plus two immunosuppressants	Binocular vision loss, blurred vision	0.4	2	1	-	Glucocorticoid plus three immunosuppressants	No obvious discomfort	0.64	0	0	-	Glucocorticoid plus two immunosuppressants
AU12		44	female	Binocular vision loss	0.32	3	2	-	Glucocorticoid plus one immunosuppressants	No obvious discomfort	0.4	1	0	-	Glucocorticoid plus two immunosuppressants	Blurred vision	0.16	1	2	-	Glucocorticoid plus three immunosuppressants	No obvious discomfort	0.32	1	0	-	Glucocorticoid plus two immunosuppressants

## Sheet: Supplementary Table 3
Supplementary Table 3. Human CyTOF antibodies.
Name	Conjugated Metal	Source	Catalogue Number	marker_class
CD123	143Nd	BD	555642	type
CD16	209Bi	Fluidigm	S3209002B	type
CD1C	170Er	BioLegend	331502	type
CD25	150Nd	BD	555430	type
CD27	162Dy	BD	555439	type
CD3	154Sm	Fluidigm	S3154003B	type
CD4	116Cd	BioLegend	300502	type
CD56	176Yb	Fluidigm	S3176008B	type
CD57	114Cd	BioLegend	359602	type
CD8A	111Cd	BioLegend	301002	type
CD19	161Dy	BioLegend	302202	type
CCR7	167Er	BioLegend	353237	type
CD45RO	165Ho	BioLegend	304239	type
CD45RA	113Cd	BioLegend	304143	type
FOXP3	159Tb	BioLegend	320102	type
HLA-DR	112Cd	BioLegend	307651	type
CD11C	146Nd	BioLegend	301602	type
CD14	163Dy	BioLegend	301843	type
CD279	155Gd	Fluidigm	S3155009B	type
CXCR4	156Gd	Fluidigm	S3156029B	state
CCR4	149Sm	BioLegend	359402	state
CCR2	153Eu	BioLegend	357202	state
CD69	144Nd	BioLegend	310939	state
CX3CR1	172Yb	BioLegend	341602	state
CXCR5	171Yb	BioLegend	356902	state
IFN-γ	168Er	BioLegend	506521	state
IL-10	166Er	BioLegend	501423	state
IL-17A	169Tm	BioLegend	512331	state
IL-2	158Gd	BioLegend	500339	state
IL-4	142Nd	BioLegend	500829	state
IL-6	147Sm	BioLegend	501115	state
TNF-α	175Lu	BioLegend	502941	state
CCR6	141Pr	BioLegend	353427	state
GM-CSF	174Yb	BioLegend	502315	state
IL-1β	173Yb	Novus	MAB201-100	state
IL-22	164Dy	Novus	AF782	state
IL-23	160Gd	Novus	MAB17161	state

## Sheet: Supplementary Table 4
Supplementary Table 4. The detailed cell counts of subpopulations in human CyTOF.
	preSL												postSL
	Unstimulated condition						Stimulated condition						Unstimulated condition						Stimulated condition
	preSL1	preSL2	preSL3	preSL4	preSL5	preSL6	preSL1	preSL2	preSL3	preSL4	preSL5	preSL6	postSL1	postSL2	postSL3	postSL4	postSL5	postSL6	postSL1	postSL2	postSL3	postSL4	postSL5	postSL6
CD4NA	1251	1727	983	582	453	446	1996	2743	2485	1368	1017	1239	1374	1770	664	677	497	478	1942	2415	1314	1095	746	767
CD4TCM	315	242	171	183	176	203	1102	589	631	871	702	581	339	289	207	203	206	178	1282	639	764	1299	914	918
CD4Treg	136	161	137	104	71	80	67	103	72	72	80	100	146	147	142	113	105	122	137	153	118	98	74	114
CD4TEM	1606	1006	871	1699	1146	1088	919	943	583	1334	796	909	1535	945	798	2029	1246	1094	906	977	724	1409	756	1057
CD4CTL	62	45	160	165	353	363	54	39	71	109	208	279	77	54	274	140	394	427	65	73	216	121	341	431
CD8NA	1090	314	493	450	203	165	1470	534	1018	668	403	305	1113	323	390	570	313	189	1432	452	617	785	386	296
CD8TEM	486	905	681	971	930	1219	666	724	686	1328	1360	1417	538	894	876	1098	962	1415	616	790	781	1307	1137	1332
CD8CTL	310	1028	218	1388	1231	797	255	897	162	1205	1125	765	290	1035	346	1238	1562	1005	272	974	317	1310	1512	929
Undefined	131	241	46	144	93	388	176	679	87	261	148	514	116	201	47	98	72	284	260	933	174	247	190	548
NK	2065	1872	2069	821	2343	2996	1830	1248	1826	759	2315	2614	2356	2332	2760	752	2646	2388	1999	1574	2825	575	2576	2231
BC	627	295	472	633	624	447	668	358	817	917	989	663	627	284	404	644	750	479	594	324	537	791	810	563
CMC	870	1360	2023	2129	1213	844	713	1006	1412	1012	739	547	1270	1474	2537	2212	1095	1697	401	574	1432	826	467	708
NMC	945	618	1334	550	1007	893	9	9	2	0	0	0	78	17	226	8	15	96	3	1	4	1	1	1
CDC	47	101	164	108	58	37	36	78	111	57	59	23	65	135	189	136	36	75	36	72	126	81	30	35
PDC	59	85	178	73	99	34	39	50	37	39	59	44	76	100	140	82	101	73	55	49	51	55	60	70
